# Supplementary material for: Terahertz Time-Domain Spectroscopy for Non-Contact Porosity Estimation and Hydration Assessment of Hardened Cement Paste
Source: Materials (Basel). 2026 Jun 25;19(13):2726. doi: 10.3390/ma19132726 (PMC13362806; doi:10.3390/ma19132726)
Supplement: Supplementary file 1 [file materials-19-02726-s001.zip]

Archive with 1 entries (1 files):
- materials-4376449-supplementary.pdf
